# Supplementary material for: Extracellular Vesicles Derived from Opuntia ficus-indica Fruit (OFI-EVs) Speed Up the Normal Wound Healing Processes by Modulating Cellular Responses
Source: Int J Mol Sci. 2024 Jun 28;25(13):7103. doi: 10.3390/ijms25137103 (PMC11241772; doi:10.3390/ijms25137103)
Supplement: Supplementary file 1 [file ijms-25-07103-s001.zip]

Archive with 1 entries (1 files):
- ijms-3039966-supplementary.pdf
